# Supplementary material for: Mass-selective and ice-free electron cryomicroscopy protein sample preparation via native electrospray ion-beam deposition
Source: PNAS Nexus. 2022 Aug 6;1(4):pgac153. doi: 10.1093/pnasnexus/pgac153 (PMC9802471; doi:10.1093/pnasnexus/pgac153)
Supplement: pgac153_Supplemental_Files [file pgac153_supplemental_files.zip]

Archive with 2 entries (2 files):
- PNASNEXUS-PNASNEXUS-2022-00533-T-s01.pdf
- PNASNEXUS-PNASNEXUS-2022-00533-T-s02.avi
